# Supplementary material for: Genotype-Driven Diagnosis Enables Targeted Pharmacological Treatment in Brunner Syndrome: A Novel Splice-Site MAOA Variant and Case-Based Review
Source: Int J Mol Sci. 2026 Jul 12;27(14):6223. doi: 10.3390/ijms27146223 (PMC13409923; doi:10.3390/ijms27146223)
Supplement: Supplementary file 1 [file ijms-27-06223-s001.zip › Supplementary Table S1.xlsx]

## Sheet: ClinVar Dataset
Name	Gene(s)	Protein change	Condition(s)	Accession	GRCh37Chromosome	GRCh37Location	GRCh38Chromosome	GRCh38Location	VariationID	AlleleID(s)	dbSNP ID	Canonical SPDI	Variant type	Molecular consequence	Germline classification	Germline date last evaluated	Germline review status	Somatic clinical impact	Somatic clinical impact date last evaluated	Somatic clinical impact review status	Oncogenicity classification	Oncogenicity date last evaluated	Oncogenicity review status
NM_000240.4(MAOA):c.1003A>G (p.Ile335Val)	MAOA	I202V, I335V	Intellectual disability	VCV000975747	X	43591993	X	43732746	975747	963976	rs2033892290	NC_000023.11:43732745:A:G	single nucleotide variant	missense variant	Uncertain significance	Jan 1, 2019	no assertion criteria provided
NM_000240.4(MAOA):c.100G>C (p.Glu34Gln)	MAOA	E34Q	not provided	VCV003776605	X	43542787	X	43683539	3776605	3892752		NC_000023.11:43683538:G:C	single nucleotide variant	missense variant|5 prime UTR variant	Uncertain significance	Oct 2, 2024	criteria provided, single submitter
NM_000240.4(MAOA):c.1039C>T (p.Pro347Ser)	MAOA	P214S, P347S	MAOA-related disorder|Inborn genetic diseases	VCV002633060	X	43592029	X	43732782	2633060	2803892	rs2519161693	NC_000023.11:43732781:C:T	single nucleotide variant	missense variant	Uncertain significance	Jan 14, 2026	criteria provided, multiple submitters, no conflicts
NM_000240.4(MAOA):c.1075del (p.Asp359fs)	MAOA	D226fs, D359fs	Brunner syndrome	VCV004820104	X	43595496	X	43736249	4820104	4931209		NC_000023.11:43736248:G:	Deletion	frameshift variant	Likely pathogenic	Jan 2, 2024	criteria provided, single submitter
NM_000240.4(MAOA):c.1079G>A (p.Arg360Gln)	MAOA	R360Q, R227Q	not specified	VCV000211432	X	43595500	X	43736253	211432	209049	rs755359800	NC_000023.11:43736252:G:A	single nucleotide variant	missense variant	Uncertain significance	Jun 24, 2015	criteria provided, single submitter
NM_000240.4(MAOA):c.1081C>G (p.Leu361Val)	MAOA	L228V, L361V	Inborn genetic diseases|Brunner syndrome	VCV002689394	X	43595502	X	43736255	2689394	2850430	rs781722252	NC_000023.11:43736254:C:G	single nucleotide variant	missense variant	Uncertain significance	Sep 30, 2024	criteria provided, multiple submitters, no conflicts
NM_000240.4(MAOA):c.1094A>G (p.His365Arg)	MAOA	H365R, H232R	Brunner syndrome	VCV002893850	X	43595515	X	43736268	2893850	3045782	rs756748906	NC_000023.11:43736267:A:G	single nucleotide variant	missense variant	Uncertain significance	Sep 8, 2023	criteria provided, single submitter
NM_000240.4(MAOA):c.109G>A (p.Val37Ile)	MAOA	V37I	Brunner syndrome	VCV001446772	X	43542796	X	43683548	1446772	1410265	rs779299641	NC_000023.11:43683547:G:A	single nucleotide variant	missense variant|5 prime UTR variant	Uncertain significance	Nov 23, 2020	criteria provided, single submitter
NM_000240.4(MAOA):c.1104A>G (p.Ile368Met)	MAOA	I235M, I368M	Inborn genetic diseases	VCV004624230	X	43595525	X	43736278	4624230	4736188		NC_000023.11:43736277:A:G	single nucleotide variant	missense variant	Uncertain significance	Nov 19, 2025	criteria provided, single submitter
NM_000240.4(MAOA):c.1126C>T (p.Leu376Phe)	MAOA	L243F, L376F	Inborn genetic diseases	VCV004840857	X	43599947	X	43740700	4840857	4953469		NC_000023.11:43740699:C:T	single nucleotide variant	missense variant	Uncertain significance	Mar 2, 2026	criteria provided, single submitter
NM_000240.4(MAOA):c.1151A>C (p.Gln384Pro)	MAOA	Q251P, Q384P	not provided	VCV003765925	X	43599972	X	43740725	3765925	3882090		NC_000023.11:43740724:A:C	single nucleotide variant	missense variant	Uncertain significance	Sep 3, 2024	criteria provided, single submitter
NM_000240.4(MAOA):c.1153G>A (p.Glu385Lys)	MAOA	E385K, E252K	Brunner syndrome	VCV001385383	X	43599974	X	43740727	1385383	1368127	rs778306070	NC_000023.11:43740726:G:A	single nucleotide variant	missense variant	Uncertain significance	Oct 28, 2021	criteria provided, single submitter
NM_000240.4(MAOA):c.1180G>C (p.Glu394Gln)	MAOA	E261Q, E394Q	Brunner syndrome	VCV003256735	X	43601212	X	43741965	3256735	3415491		NC_000023.11:43741964:G:C	single nucleotide variant	missense variant	Likely pathogenic	Jun 1, 2022	no assertion criteria provided
NM_000240.4(MAOA):c.1183A>T (p.Lys395Ter)	MAOA	K262*, K395*	Inborn genetic diseases	VCV004624227	X	43601215	X	43741968	4624227	4736185		NC_000023.11:43741967:A:T	single nucleotide variant	nonsense	Pathogenic	Nov 4, 2025	criteria provided, single submitter
NM_000240.4(MAOA):c.118T>G (p.Leu40Val)	MAOA	L40V	not provided	VCV003573497	X	43542805	X	43683557	3573497	3732387		NC_000023.11:43683556:T:G	single nucleotide variant	missense variant|5 prime UTR variant	Uncertain significance	Jul 16, 2024	criteria provided, single submitter
NM_000240.4(MAOA):c.1196A>T (p.Glu399Val)	MAOA	E266V, E399V	Brunner syndrome	VCV004761808	X	43601228	X	43741981	4761808	4881567		NC_000023.11:43741980:A:T	single nucleotide variant	missense variant	Uncertain significance	Dec 9, 2025	criteria provided, single submitter
NM_000240.4(MAOA):c.11_12del (p.Gln4fs)	MAOA	Q4fs	Brunner syndrome	VCV003600474	X	43515600 - 43515601	X	43656352 - 43656353	3600474	3733089		NC_000023.11:43656351:AA:	Deletion	frameshift variant|5 prime UTR variant	Likely pathogenic	Oct 14, 2024	criteria provided, single submitter
NM_000240.4(MAOA):c.1214del (p.Gly405fs)	MAOA	G272fs, G405fs	Brunner syndrome	VCV001074868	X	43601242	X	43741995	1074868	1065414	rs2147107556	NC_000023.11:43741994:GGGGG:GGGG	Deletion	frameshift variant	Pathogenic	Jul 2, 2020	criteria provided, single submitter
NM_000240.4(MAOA):c.1223C>T (p.Thr408Met)	MAOA	T275M, T408M	Brunner syndrome	VCV001448307	X	43601255	X	43742008	1448307	1400318	rs2033963856	NC_000023.11:43742007:C:T	single nucleotide variant	missense variant	Uncertain significance	Feb 16, 2021	criteria provided, single submitter
NM_000240.4(MAOA):c.1237C>T (p.Pro413Ser)	MAOA	P280S, P413S	not provided	VCV000916065	X	43601269	X	43742022	916065	904338	rs2033963994	NC_000023.11:43742021:C:T	single nucleotide variant	missense variant	Uncertain significance	Feb 14, 2020	criteria provided, single submitter
NM_000240.4(MAOA):c.1253A>G (p.Gln418Arg)	MAOA	Q285R, Q418R	Brunner syndrome	VCV002012172	X	43601285	X	43742038	2012172	2067549	rs1463566783	NC_000023.11:43742037:A:G	single nucleotide variant	missense variant	Uncertain significance	Jul 14, 2022	criteria provided, single submitter
NM_000240.4(MAOA):c.1263-2A>G	MAOA		not provided	VCV000451098	X	43603039	X	43743792	451098	446667	rs1555951288	NC_000023.11:43743791:A:G	single nucleotide variant	splice acceptor variant	Pathogenic	Aug 10, 2017	criteria provided, single submitter
NM_000240.4(MAOA):c.1267A>G (p.Ile423Val)	MAOA	I290V, I423V	not provided	VCV002504508	X	43603045	X	43743798	2504508	2669461	rs2033978127	NC_000023.11:43743797:A:G	single nucleotide variant	missense variant	Uncertain significance	Dec 1, 2022	criteria provided, single submitter
NM_000240.4(MAOA):c.1270C>T (p.Arg424Cys)	MAOA	R291C, R424C	not provided	VCV003360271	X	43603048	X	43743801	3360271	3519482		NC_000023.11:43743800:C:T	single nucleotide variant	missense variant	Uncertain significance	Jul 9, 2023	criteria provided, single submitter
NM_000240.4(MAOA):c.1279G>A (p.Val427Met)	MAOA	V294M, V427M	Brunner syndrome	VCV002724563	X	43603057	X	43743810	2724563	2888494	rs1441933667	NC_000023.11:43743809:G:A	single nucleotide variant	missense variant	Uncertain significance	Dec 6, 2024	criteria provided, single submitter
NM_000240.4(MAOA):c.1279G>T (p.Val427Leu)	MAOA	V294L, V427L	Brunner syndrome	VCV001946510	X	43603057	X	43743810	1946510	1998917	rs1441933667	NC_000023.11:43743809:G:T	single nucleotide variant	missense variant	Uncertain significance	Nov 8, 2022	criteria provided, single submitter
NM_000240.4(MAOA):c.1315A>G (p.Thr439Ala)	MAOA	T306A, T439A	not provided	VCV001803335	X	43603093	X	43743846	1803335	1860363	rs999599093	NC_000023.11:43743845:A:G	single nucleotide variant	missense variant	Uncertain significance	Jun 7, 2022	criteria provided, single submitter
NM_000240.4(MAOA):c.1318A>G (p.Lys440Glu)	MAOA	K307E, K440E	not provided	VCV004538908	X	43603096	X	43743849	4538908	4650426		NC_000023.11:43743848:A:G	single nucleotide variant	missense variant	Uncertain significance	Jun 18, 2025	criteria provided, single submitter
NM_000240.4(MAOA):c.1327G>A (p.Gly443Ser)	MAOA	G310S, G443S	not provided	VCV003340552	X	43603105	X	43743858	3340552	3499792		NC_000023.11:43743857:G:A	single nucleotide variant	missense variant	Uncertain significance	Oct 7, 2023	criteria provided, single submitter
NM_000240.4(MAOA):c.133C>T (p.Arg45Trp)	MAOA	R45W	not provided|Brunner syndrome	VCV000208353	X	43542820	X	43683572	208353	204578	rs796065312	NC_000023.11:43683571:C:T	single nucleotide variant	missense variant|5 prime UTR variant	Pathogenic/Likely pathogenic	Dec 31, 2025	criteria provided, multiple submitters, no conflicts
NM_000240.4(MAOA):c.134G>A (p.Arg45Gln)	MAOA	R45Q	Brunner syndrome	VCV003376387	X	43542821	X	43683573	3376387	3535568		NC_000023.11:43683572:G:A	single nucleotide variant	missense variant|5 prime UTR variant	Uncertain significance	Dec 30, 2023	criteria provided, single submitter
NM_000240.4(MAOA):c.1361G>A (p.Arg454Gln)	MAOA	R321Q, R454Q	Brunner syndrome	VCV001407025	X	43603139	X	43743892	1407025	1487083	rs2033978967	NC_000023.11:43743891:G:A	single nucleotide variant	missense variant	Uncertain significance	Aug 4, 2021	criteria provided, single submitter
NM_000240.4(MAOA):c.1367C>A (p.Ala456Asp)	MAOA	A323D, A456D	MAOA-related disorder	VCV003055013	X	43603145	X	43743898	3055013	3206170	rs2519170577	NC_000023.11:43743897:C:A	single nucleotide variant	missense variant	Uncertain significance	Oct 23, 2023	no assertion criteria provided
NM_000240.4(MAOA):c.137A>G (p.Asp46Gly)	MAOA	D46G	Inborn genetic diseases|not provided|Brunner syndrome	VCV000225101	X	43542824	X	43683576	225101	226992	rs201519600	NC_000023.11:43683575:A:G	single nucleotide variant	missense variant|5 prime UTR variant	Uncertain significance	Dec 16, 2024	criteria provided, multiple submitters, no conflicts
NM_000240.4(MAOA):c.1385G>A (p.Gly462Asp)	MAOA	G462D, G329D	Inborn genetic diseases	VCV000589672	X	43603366	X	43744119	589672	580983	rs745388539	NC_000023.11:43744118:G:A	single nucleotide variant	missense variant	Uncertain significance	Jun 9, 2017	criteria provided, single submitter
NM_000240.4(MAOA):c.1390G>A (p.Gly464Arg)	MAOA	G331R, G464R	Brunner syndrome	VCV003022858	X	43603371	X	43744124	3022858	3172762	rs775232342	NC_000023.11:43744123:G:A	single nucleotide variant	missense variant	Uncertain significance	Mar 28, 2025	criteria provided, single submitter
NM_000240.4(MAOA):c.13G>C (p.Glu5Gln)	MAOA	E5Q	not provided|Brunner syndrome	VCV003372182	X	43515602	X	43656354	3372182	3531372		NC_000023.11:43656353:G:C	single nucleotide variant	missense variant|5 prime UTR variant	Uncertain significance	Jun 24, 2024	criteria provided, multiple submitters, no conflicts
NM_000240.4(MAOA):c.1410_1411delinsCC (p.Ile471Leu)	MAOA	I471L, I338L	Brunner syndrome	VCV004767434	X	43603391 - 43603392	X	43744144 - 43744145	4767434	4879580		NC_000023.11:43744143:TA:CC	Indel	missense variant	Uncertain significance	Jan 31, 2025	criteria provided, single submitter
NM_000240.4(MAOA):c.1418T>C (p.Val473Ala)	MAOA	V473A, V340A	Brunner syndrome	VCV002060826	X	43603399	X	43744152	2060826	2127395	rs1157199441	NC_000023.11:43744151:T:C	single nucleotide variant	missense variant	Uncertain significance	Dec 25, 2021	criteria provided, single submitter
NM_000240.4(MAOA):c.1420C>T (p.Gln474Ter)	MAOA	Q341*, Q474*	Brunner syndrome	VCV004082335	X	43603401	X	43744154	4082335	4195024		NC_000023.11:43744153:C:T	single nucleotide variant	nonsense	Likely pathogenic	Jul 1, 2025	criteria provided, single submitter
NM_000240.4(MAOA):c.1433C>G (p.Ser478Ter)	MAOA	S345*, S478*	Brunner syndrome	VCV003066391	X	43603414	X	43744167	3066391	3226404	rs2519171014	NC_000023.11:43744166:C:G	single nucleotide variant	nonsense	Uncertain significance	Apr 4, 2024	criteria provided, multiple submitters, no conflicts
NM_000240.4(MAOA):c.1440C>A (p.Asp480Glu)	MAOA	D480E, D347E	Brunner syndrome	VCV001035352	X	43603616	X	43744369	1035352	1035522	rs367715125	NC_000023.11:43744368:C:A	single nucleotide variant	missense variant	Uncertain significance	Oct 3, 2023	criteria provided, single submitter
NM_000240.4(MAOA):c.1441G>A (p.Val481Ile)	MAOA	V348I, V481I	Brunner syndrome	VCV001394005	X	43603617	X	43744370	1394005	1422543	rs183147374	NC_000023.11:43744369:G:A	single nucleotide variant	missense variant	Uncertain significance	Oct 27, 2025	criteria provided, single submitter
NM_000240.4(MAOA):c.1444C>G (p.Pro482Ala)	MAOA	P482A, P349A	Inborn genetic diseases	VCV004051010	X	43603620	X	43744373	4051010	4165937		NC_000023.11:43744372:C:G	single nucleotide variant	missense variant	Uncertain significance	May 16, 2025	criteria provided, single submitter
NM_000240.4(MAOA):c.1444C>T (p.Pro482Ser)	MAOA	P349S, P482S	not provided	VCV003906805	X	43603620	X	43744373	3906805	4022696		NC_000023.11:43744372:C:T	single nucleotide variant	missense variant	Uncertain significance	Dec 18, 2024	criteria provided, single submitter
NM_000240.4(MAOA):c.1447_1448delinsAA (p.Ala483Lys)	MAOA	A350K, A483K	not specified	VCV000435817	X	43603623 - 43603624	X	43744376 - 43744377	435817	430794	rs1555951370	NC_000023.11:43744375:GC:AA	Indel	missense variant	Uncertain significance	Nov 19, 2015	criteria provided, single submitter
NM_000240.4(MAOA):c.1447G>A (p.Ala483Thr)	MAOA	A483T, A350T	Inborn genetic diseases	VCV002310033	X	43603623	X	43744376	2310033	2301107	rs1249413710	NC_000023.11:43744375:G:A	single nucleotide variant	missense variant	Uncertain significance	Sep 6, 2022	criteria provided, single submitter
NM_000240.4(MAOA):c.1448C>A (p.Ala483Glu)	MAOA	A350E, A483E	Inborn genetic diseases	VCV002310035	X	43603624	X	43744377	2310035	2301109	rs752853420	NC_000023.11:43744376:C:A	single nucleotide variant	missense variant	Likely benign	Sep 6, 2022	criteria provided, single submitter
NM_000240.4(MAOA):c.1448C>T (p.Ala483Val)	MAOA	A350V, A483V	Inborn genetic diseases	VCV004624228	X	43603624	X	43744377	4624228	4736186		NC_000023.11:43744376:C:T	single nucleotide variant	missense variant	Likely benign	Oct 8, 2025	criteria provided, single submitter
NM_000240.4(MAOA):c.1459A>C (p.Thr487Pro)	MAOA	T354P, T487P	Brunner syndrome	VCV003655182	X	43603635	X	43744388	3655182	3789325		NC_000023.11:43744387:A:C	single nucleotide variant	missense variant	Uncertain significance	Jun 8, 2024	criteria provided, single submitter
NM_000240.4(MAOA):c.1466C>A (p.Thr489Asn)	MAOA	T356N, T489N	not provided	VCV003904839	X	43603642	X	43744395	3904839	4020711		NC_000023.11:43744394:C:A	single nucleotide variant	missense variant	Uncertain significance	Jun 1, 2025	criteria provided, single submitter
NM_000240.4(MAOA):c.148G>A (p.Gly50Arg)	MAOA	G50R	not provided	VCV001202452	X	43542835	X	43683587	1202452	1192515	rs2147080866	NC_000023.11:43683586:G:A	single nucleotide variant	missense variant|5 prime UTR variant	Uncertain significance	Apr 2, 2019	criteria provided, single submitter
NM_000240.4(MAOA):c.1496C>G (p.Ser499Cys)	MAOA	S366C, S499C	not provided	VCV002574410	X	43603672	X	43744425	2574410	2739344	rs2519171400	NC_000023.11:43744424:C:G	single nucleotide variant	missense variant	Uncertain significance	Sep 5, 2024	criteria provided, single submitter
NM_000240.4(MAOA):c.1498G>A (p.Gly500Ser)	MAOA	G500S, G367S	not specified	VCV000435815	X	43603674	X	43744427	435815	430795	rs1028101657	NC_000023.11:43744426:G:A	single nucleotide variant	missense variant	Uncertain significance	Nov 1, 2016	criteria provided, single submitter
NM_000240.4(MAOA):c.1514T>C (p.Ile505Thr)	MAOA	I505T, I372T	Inborn genetic diseases	VCV002551270	X	43603690	X	43744443	2551270	2721565	rs745455309	NC_000023.11:43744442:T:C	single nucleotide variant	missense variant	Uncertain significance	May 24, 2023	criteria provided, single submitter
NM_000240.4(MAOA):c.1525A>G (p.Thr509Ala)	MAOA	T509A, T376A	Inborn genetic diseases	VCV004051011	X	43603701	X	43744454	4051011	4165938		NC_000023.11:43744453:A:G	single nucleotide variant	missense variant	Uncertain significance	May 17, 2025	criteria provided, single submitter
NM_000240.4(MAOA):c.1526C>T (p.Thr509Ile)	MAOA	T376I, T509I	Inborn genetic diseases|Brunner syndrome	VCV000727173	X	43603702	X	43744455	727173	743326	rs147298607	NC_000023.11:43744454:C:T	single nucleotide variant	missense variant	Likely benign	Oct 5, 2023	criteria provided, multiple submitters, no conflicts
NM_000240.4(MAOA):c.1549G>A (p.Val517Met)	MAOA	V517M, V384M	Inborn genetic diseases|not provided|MAOA-related disorder|not specified	VCV002299098	X	43603725	X	43744478	2299098	2295792	rs140960519	NC_000023.11:43744477:G:A	single nucleotide variant	missense variant	Uncertain significance	Sep 26, 2025	criteria provided, multiple submitters, no conflicts
NM_000240.4(MAOA):c.1549G>C (p.Val517Leu)	MAOA	V384L, V517L	Brunner syndrome	VCV002103695	X	43603725	X	43744478	2103695	2169345	rs140960519	NC_000023.11:43744477:G:C	single nucleotide variant	missense variant	Uncertain significance	Feb 25, 2022	criteria provided, single submitter
NM_000240.4(MAOA):c.1564A>G (p.Lys522Glu)	MAOA	K389E, K522E	Brunner syndrome	VCV001904445	X	43603740	X	43744493	1904445	1964677	rs976594274	NC_000023.11:43744492:A:G	single nucleotide variant	missense variant	Uncertain significance	Nov 8, 2022	criteria provided, single submitter
NM_000240.4(MAOA):c.1567C>T (p.Leu523Phe)	MAOA	L390F, L523F	Brunner syndrome	VCV001487137	X	43603743	X	43744496	1487137	1485031	rs2033984974	NC_000023.11:43744495:C:T	single nucleotide variant	missense variant	Uncertain significance	Aug 24, 2023	criteria provided, single submitter
NM_000240.4(MAOA):c.1576C>T (p.Arg526Trp)	MAOA	R393W, R526W	not provided	VCV003389513	X	43603752	X	43744505	3389513	3548636		NC_000023.11:43744504:C:T	single nucleotide variant	missense variant	Likely benign	Nov 1, 2024	criteria provided, single submitter
NM_000240.4(MAOA):c.1577G>A (p.Arg526Gln)	MAOA	R393Q, R526Q	Inborn genetic diseases	VCV004624226	X	43603753	X	43744506	4624226	4736184		NC_000023.11:43744505:G:A	single nucleotide variant	missense variant	Uncertain significance	Sep 24, 2025	criteria provided, single submitter
NM_000240.4(MAOA):c.163A>C (p.Ile55Leu)	MAOA	I55L	Brunner syndrome	VCV002912408	X	43542850	X	43683602	2912408	3073565	rs747281025	NC_000023.11:43683601:A:C	single nucleotide variant	missense variant|5 prime UTR variant	Uncertain significance	Oct 23, 2023	criteria provided, single submitter
NM_000240.4(MAOA):c.163A>G (p.Ile55Val)	MAOA	I55V	Brunner syndrome	VCV002698771	X	43542850	X	43683602	2698771	2855062	rs747281025	NC_000023.11:43683601:A:G	single nucleotide variant	missense variant|5 prime UTR variant	Uncertain significance	Apr 5, 2024	criteria provided, single submitter
NM_000240.4(MAOA):c.166del (p.Arg56fs)	MAOA	R56fs	not provided	VCV002571364	X	43542852	X	43683604	2571364	2736317	rs2519124859	NC_000023.11:43683603:AA:A	Deletion	frameshift variant|5 prime UTR variant	Likely pathogenic	Apr 1, 2023	criteria provided, single submitter
NM_000240.4(MAOA):c.172G>A (p.Glu58Lys)	MAOA	E58K	not provided|Brunner syndrome	VCV001307018	X	43552541	X	43693294	1307018	1295967	rs759325782	NC_000023.11:43693293:G:A	single nucleotide variant	missense variant|5 prime UTR variant	Uncertain significance	Nov 12, 2025	criteria provided, multiple submitters, no conflicts
NM_000240.4(MAOA):c.187G>A (p.Val63Ile)	MAOA	V63I	not provided	VCV001306647	X	43552556	X	43693309	1306647	1296590	rs2033551075	NC_000023.11:43693308:G:A	single nucleotide variant	missense variant|5 prime UTR variant	Uncertain significance	Jun 28, 2019	criteria provided, single submitter
NM_000240.4(MAOA):c.188T>C (p.Val63Ala)	MAOA	V63A	Brunner syndrome|Inborn genetic diseases	VCV003017094	X	43552557	X	43693310	3017094	3178611	rs754172029	NC_000023.11:43693309:T:C	single nucleotide variant	missense variant|5 prime UTR variant	Uncertain significance	Jun 22, 2025	criteria provided, multiple submitters, no conflicts
NM_000240.4(MAOA):c.20C>T (p.Ala7Val)	MAOA	A7V	not provided	VCV003252761	X	43515609	X	43656361	3252761	3411555	rs2519103578	NC_000023.11:43656360:C:T	single nucleotide variant	missense variant|5 prime UTR variant	Uncertain significance	Dec 12, 2023	criteria provided, single submitter
NM_000240.4(MAOA):c.233dup (p.Leu78fs)	MAOA	L78fs	Brunner syndrome	VCV000992787	X	43552600 - 43552601	X	43693353 - 43693354	992787	980748	rs2033551253	NC_000023.11:43693353:TT:TTT	Duplication	frameshift variant|5 prime UTR variant	Likely pathogenic	Jul 17, 2019	criteria provided, single submitter
NM_000240.4(MAOA):c.235C>G (p.Arg79Gly)	MAOA	R79G	Inborn genetic diseases	VCV003122623	X	43552604	X	43693357	3122623	3288415	rs750916164	NC_000023.11:43693356:C:G	single nucleotide variant	missense variant|5 prime UTR variant	Uncertain significance	Jan 3, 2024	criteria provided, single submitter
NM_000240.4(MAOA):c.235C>T (p.Arg79Cys)	MAOA	R79C	Brunner syndrome	VCV003619148	X	43552604	X	43693357	3619148	3759628		NC_000023.11:43693356:C:T	single nucleotide variant	missense variant|5 prime UTR variant	Uncertain significance	Mar 8, 2024	criteria provided, single submitter
NM_000240.4(MAOA):c.236G>A (p.Arg79His)	MAOA	R79H	not provided	VCV001800825	X	43552605	X	43693358	1800825	1858113	rs1290392482	NC_000023.11:43693357:G:A	single nucleotide variant	missense variant|5 prime UTR variant	Uncertain significance	May 23, 2022	criteria provided, single submitter
NM_000240.4(MAOA):c.256A>G (p.Ile86Val)	MAOA	I86V	not provided	VCV002499718	X	43552625	X	43693378	2499718	2477698	rs780148935	NC_000023.11:43693377:A:G	single nucleotide variant	missense variant|5 prime UTR variant	Uncertain significance	Oct 18, 2022	criteria provided, single submitter
NM_000240.4(MAOA):c.259G>A (p.Glu87Lys)	MAOA	E87K	Inborn genetic diseases	VCV004102919	X	43552628	X	43693381	4102919	4225044		NC_000023.11:43693380:G:A	single nucleotide variant	missense variant|5 prime UTR variant	Uncertain significance	Aug 9, 2025	criteria provided, single submitter
NM_000240.4(MAOA):c.260A>G (p.Glu87Gly)	MAOA	E87G	Brunner syndrome	VCV000650306	X	43552629	X	43693382	650306	650054	rs747229681	NC_000023.11:43693381:A:G	single nucleotide variant	missense variant|5 prime UTR variant	Uncertain significance	Sep 1, 2021	criteria provided, single submitter
NM_000240.4(MAOA):c.280A>G (p.Ser94Gly)	MAOA	S94G	Inborn genetic diseases|not provided	VCV001309136	X	43552649	X	43693402	1309136	1299836	rs2033551853	NC_000023.11:43693401:A:G	single nucleotide variant	missense variant|5 prime UTR variant	Uncertain significance	Feb 26, 2022	criteria provided, multiple submitters, no conflicts
NM_000240.4(MAOA):c.287G>A (p.Arg96His)	MAOA	R96H	Brunner syndrome	VCV004803321	X	43552656	X	43693409	4803321	4912781		NC_000023.11:43693408:G:A	single nucleotide variant	missense variant|5 prime UTR variant	Uncertain significance	May 4, 2025	criteria provided, single submitter
NM_000240.4(MAOA):c.290_303del (p.Leu97fs)	MAOA	L97fs	Brunner syndrome	VCV003237494	X	43552656 - 43552669	X	43693409 - 43693422	3237494	3396615	rs2519132239	NC_000023.11:43693408:GTCTCGTTCAATATGTC:GTC	Deletion	frameshift variant|5 prime UTR variant	Pathogenic	Dec 22, 2023	criteria provided, single submitter
NM_000240.4(MAOA):c.290T>C (p.Leu97Pro)	MAOA	L97P	Brunner syndrome	VCV001418704	X	43552659	X	43693412	1418704	1390264	rs2147085459	NC_000023.11:43693411:T:C	single nucleotide variant	missense variant|5 prime UTR variant	Uncertain significance	Apr 2, 2021	criteria provided, single submitter
NM_000240.4(MAOA):c.2T>C (p.Met1Thr)	MAOA	M1T	Brunner syndrome	VCV003711507	X	43515591	X	43656343	3711507	3841069		NC_000023.11:43656342:T:C	single nucleotide variant	missense variant|initiator_codon_variant|5 prime UTR variant	Uncertain significance	Jun 27, 2024	criteria provided, single submitter
NM_000240.4(MAOA):c.2T>G (p.Met1Arg)	MAOA	M1R	Brunner syndrome	VCV004707214	X	43515591	X	43656343	4707214	4817519		NC_000023.11:43656342:T:G	single nucleotide variant	missense variant|initiator_codon_variant|5 prime UTR variant	Uncertain significance	Jun 3, 2025	criteria provided, single submitter
NM_000240.4(MAOA):c.317A>T (p.Tyr106Phe)	MAOA	Y106F	not provided	VCV003372045	X	43571129	X	43711882	3372045	3531235		NC_000023.11:43711881:A:T	single nucleotide variant	missense variant|5 prime UTR variant	Uncertain significance	Apr 3, 2024	criteria provided, single submitter
NM_000240.4(MAOA):c.325C>T (p.Arg109Trp)	MAOA	R109W	Inborn genetic diseases|not provided|Brunner syndrome	VCV001361377	X	43571137	X	43711890	1361377	1383749	rs140295792	NC_000023.11:43711889:C:T	single nucleotide variant	missense variant|5 prime UTR variant	Uncertain significance	Oct 8, 2024	criteria provided, multiple submitters, no conflicts
NM_000240.4(MAOA):c.331G>A (p.Ala111Thr)	MAOA	A111T	Brunner syndrome	VCV000977422	X	43571143	X	43711896	977422	965572	rs755919316	NC_000023.11:43711895:G:A	single nucleotide variant	missense variant|5 prime UTR variant	Uncertain significance	Feb 6, 2023	criteria provided, multiple submitters, no conflicts
NM_000240.4(MAOA):c.355A>G (p.Ile119Val)	MAOA	I119V	Inborn genetic diseases	VCV002274887	X	43571167	X	43711920	2274887	2262118	rs1252486956	NC_000023.11:43711919:A:G	single nucleotide variant	missense variant|5 prime UTR variant	Uncertain significance	Feb 10, 2022	criteria provided, single submitter
NM_000240.4(MAOA):c.364T>A (p.Leu122Met)	MAOA	L122M	not provided	VCV004685015	X	43571176	X	43711929	4685015	4796450		NC_000023.11:43711928:T:A	single nucleotide variant	missense variant|5 prime UTR variant	Uncertain significance	Jul 12, 2025	criteria provided, single submitter
NM_000240.4(MAOA):c.374A>G (p.Asn125Ser)	MAOA	N125S	Brunner syndrome	VCV001333950	X	43571186	X	43711939	1333950	1324720	rs201799429	NC_000023.11:43711938:A:G	single nucleotide variant	missense variant|5 prime UTR variant	Uncertain significance	Dec 1, 2025	criteria provided, multiple submitters, no conflicts
NM_000240.4(MAOA):c.385A>T (p.Arg129Trp)	MAOA	R129W	not provided	VCV002446685	X	43571197	X	43711950	2446685	2421811	rs1800464	NC_000023.11:43711949:A:T	single nucleotide variant	missense variant|5 prime UTR variant	Uncertain significance	Oct 3, 2023	criteria provided, single submitter
NM_000240.4(MAOA):c.391A>G (p.Ile131Val)	MAOA	I131V	Brunner syndrome	VCV003666110	X	43571203	X	43711956	3666110	3791917		NC_000023.11:43711955:A:G	single nucleotide variant	missense variant|5 prime UTR variant	Uncertain significance	Nov 16, 2024	criteria provided, single submitter
NM_000240.4(MAOA):c.399C>G (p.Asn133Lys)	MAOA	N133K	Inborn genetic diseases	VCV004624229	X	43571211	X	43711964	4624229	4736187		NC_000023.11:43711963:C:G	single nucleotide variant	missense variant|5 prime UTR variant	Uncertain significance	Oct 24, 2025	criteria provided, single submitter
NM_000240.4(MAOA):c.3G>A (p.Met1Ile)	MAOA	M1I	Brunner syndrome	VCV000646105	X	43515592	X	43656344	646105	650053	rs1601921232	NC_000023.11:43656343:G:A	single nucleotide variant	missense variant|initiator_codon_variant|5 prime UTR variant	Uncertain significance	Oct 18, 2018	criteria provided, single submitter
NM_000240.4(MAOA):c.400A>G (p.Met134Val)	MAOA	M134V, M1V	Inborn genetic diseases	VCV000522131	X	43571212	X	43711965	522131	512680	rs1555947954	NC_000023.11:43711964:A:G	single nucleotide variant	missense variant|initiator_codon_variant	Uncertain significance	Oct 16, 2017	criteria provided, single submitter
NM_000240.4(MAOA):c.402G>A (p.Met134Ile)	MAOA	M134I, M1I	Inborn genetic diseases|Brunner syndrome	VCV000571290	X	43571214	X	43711967	571290	572493	rs771740634	NC_000023.11:43711966:G:A	single nucleotide variant	missense variant|initiator_codon_variant	Uncertain significance	Aug 20, 2024	criteria provided, multiple submitters, no conflicts
NM_000240.4(MAOA):c.421G>A (p.Asp141Asn)	MAOA	D141N, D8N	Brunner syndrome	VCV002903491	X	43571961	X	43712714	2903491	3064895	rs373044189	NC_000023.11:43712713:G:A	single nucleotide variant	missense variant	Uncertain significance	Oct 7, 2023	criteria provided, single submitter
NM_000240.4(MAOA):c.424G>T (p.Ala142Ser)	MAOA	A142S, A9S	not provided	VCV000451276	X	43571964	X	43712717	451276	446666	rs1555948045	NC_000023.11:43712716:G:T	single nucleotide variant	missense variant	Uncertain significance	Aug 15, 2017	criteria provided, single submitter
NM_000240.4(MAOA):c.437C>T (p.Ala146Val)	MAOA	A13V, A146V	Inborn genetic diseases	VCV003542529	X	43571977	X	43712730	3542529	3702818		NC_000023.11:43712729:C:T	single nucleotide variant	missense variant	Likely benign	Nov 12, 2024	criteria provided, single submitter
NM_000240.4(MAOA):c.448G>A (p.Asp150Asn)	MAOA	D150N, D17N	Inborn genetic diseases	VCV002252876	X	43571988	X	43712741	2252876	2246180	rs2519145492	NC_000023.11:43712740:G:A	single nucleotide variant	missense variant	Uncertain significance	Sep 30, 2021	criteria provided, single submitter
NM_000240.4(MAOA):c.452A>T (p.Lys151Ile)	MAOA	K151I, K18I	not provided	VCV004282330	X	43571992	X	43712745	4282330	4394866		NC_000023.11:43712744:A:T	single nucleotide variant	missense variant	Uncertain significance	Apr 18, 2025	criteria provided, single submitter
NM_000240.4(MAOA):c.476A>G (p.Glu159Gly)	MAOA	E159G, E26G	not provided	VCV002571365	X	43572016	X	43712769	2571365	2736318	rs2519145529	NC_000023.11:43712768:A:G	single nucleotide variant	missense variant	Uncertain significance	Apr 1, 2023	criteria provided, single submitter
NM_000240.4(MAOA):c.494G>C (p.Cys165Ser)	MAOA	C165S, C32S	not provided	VCV003381502	X	43572034	X	43712787	3381502	3540684		NC_000023.11:43712786:G:C	single nucleotide variant	missense variant	Uncertain significance	May 20, 2024	criteria provided, single submitter
NM_000240.4(MAOA):c.515G>A (p.Arg172Gln)	MAOA	R172Q, R39Q	Brunner syndrome|Inborn genetic diseases|not provided|not specified	VCV000435814	X	43587431	X	43728184	435814	430793	rs58524323	NC_000023.11:43728183:G:A	single nucleotide variant	missense variant	Benign	Jan 16, 2026	criteria provided, multiple submitters, no conflicts
NM_000240.4(MAOA):c.542A>G (p.Asn181Ser)	MAOA	N181S, N48S	not provided	VCV001803293	X	43587458	X	43728211	1803293	1860321	rs2519157567	NC_000023.11:43728210:A:G	single nucleotide variant	missense variant	Uncertain significance	Jun 7, 2022	criteria provided, single submitter
NM_000240.4(MAOA):c.555G>C (p.Glu185Asp)	MAOA	E185D, E52D	not specified	VCV001338312	X	43587471	X	43728224	1338312	1329320	rs2147101580	NC_000023.11:43728223:G:C	single nucleotide variant	missense variant	Uncertain significance	Sep 28, 2017	criteria provided, single submitter
NM_000240.4(MAOA):c.565G>A (p.Val189Met)	MAOA	V189M, V56M	not provided	VCV003336908	X	43587481	X	43728234	3336908	3495570		NC_000023.11:43728233:G:A	single nucleotide variant	missense variant	Uncertain significance	May 27, 2022	criteria provided, single submitter
NM_000240.4(MAOA):c.56T>C (p.Ile19Thr)	MAOA	I19T	Brunner syndrome	VCV002812238	X	43515645	X	43656397	2812238	2965631	rs2519103647	NC_000023.11:43656396:T:C	single nucleotide variant	missense variant|5 prime UTR variant	Uncertain significance	Nov 5, 2022	criteria provided, single submitter
NM_000240.4(MAOA):c.572C>T (p.Ala191Val)	MAOA	A191V, A58V	not provided	VCV003373359	X	43587488	X	43728241	3373359	3532548		NC_000023.11:43728240:C:T	single nucleotide variant	missense variant	Uncertain significance	Apr 30, 2024	criteria provided, single submitter
NM_000240.4(MAOA):c.597G>T (p.Lys199Asn)	MAOA	K199N, K66N	not provided	VCV003767502	X	43587513	X	43728266	3767502	3883669		NC_000023.11:43728265:G:T	single nucleotide variant	missense variant	Uncertain significance	Sep 10, 2024	criteria provided, single submitter
NM_000240.4(MAOA):c.622T>C (p.Phe208Leu)	MAOA	F208L, F75L	Inborn genetic diseases	VCV004051009	X	43587538	X	43728291	4051009	4165936		NC_000023.11:43728290:T:C	single nucleotide variant	missense variant	Uncertain significance	Apr 10, 2025	criteria provided, single submitter
NM_000240.4(MAOA):c.635A>T (p.Asn212Ile)	MAOA	N212I, N79I	not provided	VCV004074446	X	43587551	X	43728304	4074446	4187714		NC_000023.11:43728303:A:T	single nucleotide variant	missense variant	Uncertain significance	Feb 6, 2025	criteria provided, single submitter
NM_000240.4(MAOA):c.647A>G (p.Glu216Gly)	MAOA	E216G, E83G	not provided	VCV001707988	X	43590489	X	43731242	1707988	1706285	rs2519160033	NC_000023.11:43731241:A:G	single nucleotide variant	missense variant	Uncertain significance	Mar 28, 2022	criteria provided, single submitter
NM_000240.4(MAOA):c.649C>T (p.Arg217Trp)	MAOA	R84W, R217W	Inborn genetic diseases	VCV003869946	X	43590491	X	43731244	3869946	3988500		NC_000023.11:43731243:C:T	single nucleotide variant	missense variant	Uncertain significance	Mar 11, 2025	criteria provided, single submitter
NM_000240.4(MAOA):c.650G>A (p.Arg217Gln)	MAOA	R217Q, R84Q	Brunner syndrome	VCV002074487	X	43590492	X	43731245	2074487	2141449	rs765118799	NC_000023.11:43731244:G:A	single nucleotide variant	missense variant	Uncertain significance	Oct 25, 2022	criteria provided, single submitter
NM_000240.4(MAOA):c.685C>T (p.Arg229Trp)	MAOA	R229W, R96W	not provided	VCV003367391	X	43590527	X	43731280	3367391	3526590		NC_000023.11:43731279:C:T	single nucleotide variant	missense variant	Uncertain significance	Jan 12, 2024	criteria provided, single submitter
NM_000240.4(MAOA):c.686G>A (p.Arg229Gln)	MAOA	R229Q, R96Q	Intellectual disability	VCV004072129	X	43590528	X	43731281	4072129	4186001		NC_000023.11:43731280:G:A	single nucleotide variant	missense variant	Uncertain significance	Apr 17, 2019	criteria provided, single submitter
NM_000240.4(MAOA):c.703G>A (p.Gly235Arg)	MAOA	G235R, G102R	Brunner syndrome	VCV001391867	X	43590545	X	43731298	1391867	1386665	rs368201051	NC_000023.11:43731297:G:A	single nucleotide variant	missense variant	Uncertain significance	Aug 26, 2025	criteria provided, single submitter
NM_000240.4(MAOA):c.710A>T (p.Gln237Leu)	MAOA	Q104L, Q237L	not provided	VCV001319262	X	43590552	X	43731305	1319262	1309515	rs2033878817	NC_000023.11:43731304:A:T	single nucleotide variant	missense variant	Uncertain significance	Jul 19, 2022	criteria provided, multiple submitters, no conflicts
NM_000240.4(MAOA):c.723C>A (p.Asn241Lys)	MAOA	N108K, N241K	Inborn genetic diseases	VCV004840141	X	43590565	X	43731318	4840141	4949471		NC_000023.11:43731317:C:A	single nucleotide variant	missense variant	Uncertain significance	Feb 17, 2026	criteria provided, single submitter
NM_000240.4(MAOA):c.73+1G>C	MAOA		Brunner syndrome	VCV003659338	X	43515663	X	43656415	3659338	3790278		NC_000023.11:43656414:G:C	single nucleotide variant	splice donor variant	Likely pathogenic	Jul 12, 2024	criteria provided, single submitter
NM_000240.4(MAOA):c.730G>A (p.Val244Ile)	MAOA	V244I, V111I	Brunner syndrome	VCV000431096	X	43590572	X	43731325	431096	424619	rs1135401773	NC_000023.11:43731324:G:A	single nucleotide variant	missense variant	Likely pathogenic	Aug 1, 2017	criteria provided, single submitter
NM_000240.4(MAOA):c.736C>A (p.His246Asn)	MAOA	H113N, H246N	Brunner syndrome	VCV002965279	X	43590578	X	43731331	2965279	3117846	rs2519160155	NC_000023.11:43731330:C:A	single nucleotide variant	missense variant	Uncertain significance	Nov 4, 2023	criteria provided, single submitter
NM_000240.4(MAOA):c.738C>G (p.His246Gln)	MAOA	H113Q, H246Q	not provided	VCV002500678	X	43590580	X	43731333	2500678	2523576	rs1326709993	NC_000023.11:43731332:C:G	single nucleotide variant	missense variant	Uncertain significance	Apr 25, 2023	criteria provided, single submitter
NM_000240.4(MAOA):c.744C>G (p.Asp248Glu)	MAOA	D115E, D248E	Inborn genetic diseases	VCV004835887	X	43590586	X	43731339	4835887	4941535		NC_000023.11:43731338:C:G	single nucleotide variant	missense variant	Uncertain significance	Dec 15, 2025	criteria provided, single submitter
NM_000240.4(MAOA):c.749_750insT (p.Ser251fs)	MAOA	S251fs, S118fs	Brunner syndrome	VCV000208352	X	43590591 - 43590592	X	43731344 - 43731345	208352	204579	rs796065311	NC_000023.11:43731344::T	Insertion	frameshift variant	Pathogenic	Nov 10, 2014	criteria provided, single submitter
NM_000240.4(MAOA):c.766A>G (p.Ile256Val)	MAOA	I123V, I256V	Brunner syndrome|not provided	VCV001491119	X	43590608	X	43731361	1491119	1508354	rs2147102887	NC_000023.11:43731360:A:G	single nucleotide variant	missense variant	Uncertain significance	Feb 19, 2025	criteria provided, multiple submitters, no conflicts
NM_000240.4(MAOA):c.795+1G>A	MAOA		not specified	VCV000504262	X	43590638	X	43731391	504262	495637	rs1555950128	NC_000023.11:43731390:G:A	single nucleotide variant	splice donor variant	Uncertain significance	Feb 5, 2018	criteria provided, single submitter
NM_000240.4(MAOA):c.796-1G>T	MAOA		Intellectual disability	VCV004074827	X	43590940	X	43731693	4074827	4186785		NC_000023.11:43731692:G:T	single nucleotide variant	splice acceptor variant	Likely pathogenic	Apr 21, 2020	criteria provided, single submitter
NM_000240.4(MAOA):c.797G>T (p.Cys266Phe)	MAOA	C266F, C133F	Brunner syndrome	VCV000139432	X	43590942	X	43731695	139432	143124	rs587777457	NC_000023.11:43731694:G:T	single nucleotide variant	missense variant	Pathogenic	Jun 1, 2014	no assertion criteria provided
NM_000240.4(MAOA):c.805G>A (p.Val269Ile)	MAOA	V136I, V269I	Brunner syndrome	VCV001064570	X	43590950	X	43731703	1064570	1052815	rs150176511	NC_000023.11:43731702:G:A	single nucleotide variant	missense variant	Uncertain significance	Aug 17, 2023	criteria provided, multiple submitters, no conflicts
NM_000240.4(MAOA):c.83del (p.Ala28fs)	MAOA	A28fs	Inborn genetic diseases	VCV004051008	X	43542770	X	43683522	4051008	4165935		NC_000023.11:43683521:C:	Deletion	frameshift variant|5 prime UTR variant	Likely pathogenic	Mar 19, 2025	criteria provided, single submitter
NM_000240.4(MAOA):c.851G>A (p.Arg284Lys)	MAOA	R284K, R151K	Inborn genetic diseases	VCV003869945	X	43590996	X	43731749	3869945	3988499		NC_000023.11:43731748:G:A	single nucleotide variant	missense variant	Likely benign	Dec 23, 2024	criteria provided, single submitter
NM_000240.4(MAOA):c.885T>G (p.Ile295Met)	MAOA	I162M, I295M	not specified	VCV003896595	X	43591030	X	43731783	3896595	4012463		NC_000023.11:43731782:T:G	single nucleotide variant	missense variant	Uncertain significance	Apr 28, 2025	criteria provided, single submitter
NM_000240.4(MAOA):c.886C>T (p.Gln296Ter)	MAOA	Q296*, Q163*	Brunner syndrome	VCV000009967	X	43591031	X	43731784	9967	25006	rs72554632	NC_000023.11:43731783:C:T	single nucleotide variant	nonsense	Pathogenic	Oct 22, 1993	no assertion criteria provided
NM_000240.4(MAOA):c.890_891delinsAT (p.Arg297His)	MAOA	R164H, R297H	Brunner syndrome	VCV003377332	X	43591035 - 43591036	X	43731788 - 43731789	3377332	3536515		NC_000023.11:43731787:GG:AT	Indel	missense variant	Uncertain significance	Oct 9, 2024	criteria provided, single submitter
NM_000240.4(MAOA):c.890G>A (p.Arg297Gln)	MAOA	R297Q, R164Q	Brunner syndrome	VCV000567389	X	43591035	X	43731788	567389	573876	rs780647851	NC_000023.11:43731787:G:A	single nucleotide variant	missense variant	Uncertain significance	Aug 26, 2021	criteria provided, single submitter
NM_000240.4(MAOA):c.896C>A (p.Pro299Gln)	MAOA	P166Q, P299Q	Inborn genetic diseases	VCV004102921	X	43591041	X	43731794	4102921	4225046		NC_000023.11:43731793:C:A	single nucleotide variant	missense variant	Uncertain significance	Sep 10, 2025	criteria provided, single submitter
NM_000240.4(MAOA):c.910A>G (p.Ile304Val)	MAOA	I171V, I304V	Brunner syndrome|not provided	VCV003897464	X	43591055	X	43731808	3897464	4013320		NC_000023.11:43731807:A:G	single nucleotide variant	missense variant	Uncertain significance	Apr 30, 2025	criteria provided, multiple submitters, no conflicts
NM_000240.4(MAOA):c.948G>T (p.Lys316Asn)	MAOA	K183N, K316N	not provided|Inborn genetic diseases	VCV003365600	X	43591093	X	43731846	3365600	3524807		NC_000023.11:43731845:G:T	single nucleotide variant	missense variant	Uncertain significance	Aug 28, 2024	criteria provided, multiple submitters, no conflicts
NM_000240.4(MAOA):c.949A>C (p.Lys317Gln)	MAOA	K184Q, K317Q	not provided	VCV003898862	X	43591094	X	43731847	3898862	4014702		NC_000023.11:43731846:A:C	single nucleotide variant	missense variant	Uncertain significance	Nov 12, 2024	criteria provided, single submitter
NM_000240.4(MAOA):c.956A>C (p.Asp319Ala)	MAOA	D186A, D319A	not provided	VCV003359661	X	43591946	X	43732699	3359661	3518873		NC_000023.11:43732698:A:C	single nucleotide variant	missense variant	Uncertain significance	Mar 25, 2024	criteria provided, single submitter
NM_000240.4(MAOA):c.95T>C (p.Leu32Ser)	MAOA	L32S	not provided	VCV000429999	X	43542782	X	43683534	429999	422483	rs1131691720	NC_000023.11:43683533:T:C	single nucleotide variant	missense variant|5 prime UTR variant	Uncertain significance	Aug 15, 2018	criteria provided, single submitter
